# Supplementary material for: Epidemiology of Lymphatic Filariasis Antigen and Microfilaria in Samoa, 2019: 7–9 Months Post Triple-Drug Mass Administration
Source: Trop Med Infect Dis. 2024 Dec 23;9(12):311. doi: 10.3390/tropicalmed9120311 (PMC11680324; doi:10.3390/tropicalmed9120311)
Supplement: Supplementary file 1 [file tropicalmed-09-00311-s001.zip]

Archive with 1 entries (1 files):
- TMID SAM19_MAYFIELD Supplementary_V2.pdf
